# Supplementary material for: Comparison of Serum and Cerebrospinal Fluid Neurofilament Light Chain Concentrations Measured by Ella™ and Lumipulse™ in Patients with Cognitive Impairment
Source: Diagnostics (Basel). 2024 Oct 29;14(21):2408. doi: 10.3390/diagnostics14212408 (PMC11544876; doi:10.3390/diagnostics14212408)
Supplement: Supplementary file 1 [file diagnostics-14-02408-s001.zip]

Archive with 1 entries (1 files):
- diagnostics-3229395-supplementary.pdf
